# Supplementary material for: Coccidia Species and Geographical Distribution in Genus Sus: A Scoping Review
Source: Microorganisms. 2024 Dec 25;13(1):14. doi: 10.3390/microorganisms13010014 (PMC11767909; doi:10.3390/microorganisms13010014)
Supplement: Supplementary file 1 [file microorganisms-13-00014-s001.zip]

Archive with 1 entries (1 files):
- microorganisms-3345045-supplementary.pdf
